# Supplementary material for: Clinical Utility and Safety of a Novel Ultraslim Catheter‐Type Peroral Cholangioscope/Pancreatoscope: A Single‐Center Case Series
Source: DEN Open. 2026 Jul 28;7(1):e70388. doi: 10.1002/deo2.70388 (PMC13408702; doi:10.1002/deo2.70388)
Supplement: Supplementary file 1 — TABLE S1 Detailed case characteristics and procedural outcomes of UCPOCS/UCPOPS procedures. This table summarizes patient demographics, disease indication, target duct or ductal context, anatomical background, procedural platform, estimated minimum duct diameter, and procedural details for each individual case. [file DEO2-7-e70388-s001.xlsx]

## Sheet: Sheet1
Supplementary Table S1. Detailed case characteristics and procedural outcomes of UCPOCS/UCPOPS procedures
Case	Disease / Indication	Target duct / duct context	Anatomy	Platform	Estimated minimum duct diameter(mm)
1	Stones	CBD	Native	Standard ERCP	1.97
2	Stones	CBD	Native	Standard ERCP	3.83
3	Stones	Intrahepatic branch	Native	Standard ERCP	3.82
4	Tumor-related biliary bleeding	Bleeding intrahepatic branch	Post-hepatectomy	Standard ERCP	1.84
5	Malignant stricture	Biliary stricture	Native	Standard ERCP	1.47
6	Tumor evaluation post-EP	Post-papillectomy bile duct lesion	Post-EP	Standard ERCP	2.68
7	Benign stricture	Biliary stricture	Native	Standard ERCP	2.59
8	ETGBD guidance	Cystic duct orifice	Native	Standard ERCP	1.5
9	IPMN	Main pancreatic duct	Native	Standard ERCP	2.62
10	IPMN	Main pancreatic duct	Native	Standard ERCP	2.63
11	Stones	Pancreatic duct stone	Native	Standard ERCP	2.19
12	Stones	Postoperative pancreatic duct	PD-Child	Short-SBE ERCP	2.59
Supplementary Table S1 Footnote (Recommended Version): ETGBD, endoscopic transpapillary gallbladder drainage; IPMN, intraductal papillary mucinous neoplasm; CBD, common bile duct; PD, pancreaticoduodenectomy; Short-SBE ERCP, short-type single-balloon enteroscopy-assisted endoscopic retrograde cholangiopancreatography.
